# Supplementary material for: Does artemether–lumefantrine administration affect mosquito olfactory behaviour and fitness?
Source: Malar J. 2019 Jan 28;18:28. doi: 10.1186/s12936-019-2646-9 (PMC6350316; doi:10.1186/s12936-019-2646-9)
Supplement: Supplementary file 2 — Additional file 2: Table S2. Data generated and analysed in this study, including raw data of the olfactometer experiment, summary of the olfactometer data, screenhouse experiment data and data of the fitness experiment. [file 12936_2019_2646_MOESM2_ESM.xlsx]

## Sheet: olfactometer raw data
Date	Time	Round	Tunnel	Left	Right	PositionLR	Sampling_timepoint	Participant	MosqLeft	MosqRight	Release_alive	Release_dead	Mosq_SOCK	Mosq_MB5	Mosq_released	Mosq_flight	Mosq_trapped	TRoom	TTunnel	TTsplit	RHRoom	RHTunnel	mbar
2016-01-04	10:03:00	1	A	1D	MB5 1	1	D	1	22	1	0	0	22	1	30	30	23	27.2744	27.5029	28.761	49.1114	68.985	986.436
2016-01-04	10:03:00	1	B	MB5 2	9A	0	A	9	0	24	0	0	24	0	30	30	24	27.2744	26.9	27.02	49.1114	70.9829	986.436
2016-01-04	10:03:00	1	C	8D	MB5 3	1	D	8	20	0	0	1	20	0	30	30	20	27.2744	25.5029	*	49.1114	74.0342	986.436
2016-01-04	10:33:00	2	A	9D	MB5 4	1	D	9	11	0	2	1	11	0	30	28	11	27.1486	27.3194	28.596	49.5704	66.3079	986.489
2016-01-04	10:33:00	2	B	10D	MB5 5	1	D	10	7	0	0	0	7	0	30	30	7	27.1486	26.8506	26.8332	49.5704	63.4153	986.489
2016-01-04	10:33:00	2	C	MB5 6	1A	0	A	1	0	21	1	0	21	0	30	29	21	27.1486	25.5934	*	49.5704	71.2796	986.489
2016-01-04	11:02:00	3	A	MB5 7	8A	0	A	8	0	23	0	0	23	0	30	30	23	27.169	27.2199	28.567	49.3634	63.3818	986.559
2016-01-04	11:02:00	3	B	MB5 8	1B	0	B	1	0	24	0	0	24	0	30	30	24	27.169	26.8106	26.7794	49.3634	62.7168	986.559
2016-01-04	11:02:00	3	C	10B	MB5 9	1	B	10	7	4	0	0	7	4	30	30	11	27.169	25.6453	*	49.3634	69.531	986.559
2016-01-04	11:35:00	4	A	MB5 10	8B	0	B	8	0	19	1	1	19	0	30	29	19	27.052	27.118	28.4964	49.8179	64.5009	986.572
2016-01-04	11:35:00	4	B	10A	MB5 11	1	A	10	27	0	0	0	27	0	30	30	27	27.052	26.7723	26.7048	49.8179	63.6921	986.572
2016-01-04	11:35:00	4	C	MB5 12	9B	0	B	9	0	21	1	0	21	0	30	29	21	27.052	25.7077	*	49.8179	69.3603	986.572
2016-01-05	09:47:00	1	A	3A	MB5 12	1	A	3	5	3	2	0	5	3	30	28	8	26.9841	27.2566	29.8261	50.2569	66.2148	988.993
2016-01-05	09:47:00	1	B	4B	MB5 1	1	B	4	18	0	0	0	18	0	30	30	18	26.9841	26.9249	28.5674	50.2569	71.1594	988.993
2016-01-05	09:47:00	1	C	MB5 2	7B	0	B	7	0	18	2	2	18	0	30	28	18	26.9841	25.9001	*	50.2569	74.1559	988.993
2016-01-05	10:21:00	2	A	MB5 3	7D	0	D	7	0	21	1	0	21	0	30	29	21	26.9526	27.065	29.5886	50.5066	61.0344	989.345
2016-01-05	10:21:00	2	B	3D	MB5 4	1	D	3	11	4	1	0	11	4	30	29	15	26.9526	26.8288	27.6418	50.5066	63.1646	989.345
2016-01-05	10:21:00	2	C	2A	MB5 5	1	A	2	15	0	1	0	15	0	30	29	15	26.9526	25.9	*	50.5066	66.3603	989.345
2016-01-05	10:53:00	3	A	MB5 6	4A	0	A	4	0	22	0	0	22	0	30	30	22	26.9901	26.9826	29.5399	50.3694	63.7939	989.633
2016-01-05	10:53:00	3	B	MB5 7	7A	0	A	7	3	19	0	0	19	3	30	30	22	26.9901	26.7411	27.4153	50.3694	63.2729	989.633
2016-01-05	10:53:00	3	C	MB5 8	2D	0	D	2	3	5	1	0	5	3	30	29	8	26.9901	25.9463	*	50.3694	66.3279	989.633
2016-01-05	11:24:00	4	A	2B	MB5 9	1	B	2	12	4	0	2	12	4	30	30	16	26.976	26.8766	29.4443	48.8871	63.8178	989.728
2016-01-05	11:24:00	4	B	MB5 10	3B	0	B	3	3	11	1	0	11	3	30	29	14	26.976	26.6683	27.1874	48.8871	64.8548	989.728
2016-01-05	11:24:00	4	C	4D	MB5 11	1	D	4	21	0	1	0	21	0	30	29	21	26.976	26.0027	*	48.8871	68.5471	989.728
2016-01-06	09:35:00	1	A	MB5 11	10D	0	D	10	0	7	0	0	7	0	20	20	7	27.3718	27.5247	29.7973	44.7183	65.062	996.491
2016-01-06	09:35:00	1	B	10B	MB5 12	1	B	10	10	1	0	0	10	1	20	20	11	27.3718	27.1324	27.7289	44.7183	65.2983	996.491
2016-01-06	09:35:00	1	C	MB5 1	8A	0	A	8	0	15	1	0	15	0	20	19	15	27.3718	26.2	*	44.7183	72.0813	996.491
2016-01-06	10:05:00	2	A	1B	MB5 2	1	B	1	17	0	0	0	17	0	20	20	17	27.4622	27.3877	29.3222	44.8156	61.5324	996.74
2016-01-06	10:05:00	2	B	MB5 3	9B	0	B	9	0	16	1	0	16	0	20	19	16	27.4622	27.0321	26.8713	44.8156	60.893	996.74
2016-01-06	10:05:00	2	C	MB5 4	9D	0	D	9	0	13	1	2	13	0	20	19	13	27.4622	26.1661	*	44.8156	63.297	996.74
2016-01-06	10:34:00	3	A	10A	MB5 5	1	A	10	15	0	0	0	15	0	20	20	15	27.668	27.4279	29.3124	44.5856	61.6135	996.922
2016-01-06	10:34:00	3	B	MB5 6	8D	0	D	8	1	9	1	0	9	1	20	19	10	27.668	27.0001	26.634	44.5856	59.641	996.922
2016-01-06	10:34:00	3	C	1D	MB5 7	1	D	1	14	0	2	0	14	0	20	18	14	27.668	26.2423	*	44.5856	61.233	996.922
2016-01-06	11:03:00	4	A	MB5 8	9A	0	A	9	0	16	1	2	16	0	20	19	16	27.8407	27.5972	29.317	45.7232	62.4828	996.93
2016-01-06	11:03:00	4	B	1A	MB5 9	1	A	1	15	1	0	0	15	1	20	20	16	27.8407	27.0426	26.7287	45.7232	64.2161	996.93
2016-01-06	11:03:00	4	C	8B	MB5 10	1	B	8	8	0	1	0	8	0	20	19	8	27.8407	26.3878	*	45.7232	64.3072	996.93
2016-01-08	09:24:00	1	A	7D	MB5 1	1	D	7	15	0	1	0	15	0	20	19	15	25.9481	25.4	28.0849	55.812	73.1178	1000.09
2016-01-08	09:24:00	1	B	MB5 2	3D	0	D	3	0	7	0	0	7	0	20	20	7	25.9481	25.2999	25.8912	55.812	73.1842	1000.09
2016-01-08	09:24:00	1	C	7B	MB5 3	1	B	7	11	0	1	1	11	0	20	19	11	25.9481	24.7043	*	55.812	71.747	1000.09
2016-01-08	10:16:00	2	A	4A	MB5 4	1	A	4	13	0	0	0	13	0	20	20	13	27.1206	26.3468	28.5628	48.3043	67.8583	1000.75
2016-01-08	10:16:00	2	B	3B	MB5 5	1	B	3	8	0	0	0	8	0	20	20	8	27.1206	25.9657	26.1387	48.3043	68.7583	1000.75
2016-01-08	10:16:00	2	C	MB5 6	4D	0	D	4	0	17	0	0	17	0	20	20	17	27.1206	25.3109	*	48.3043	68.0424	1000.75
2016-01-08	10:47:00	3	A	MB5 7	2B	0	B	2	*	*	*	*	*	*	*	*	*	26.9808	26.5518	28.4608	49.2316	70.5283	1000.83
2016-01-08	10:47:00	3	B	MB5 8	4B	0	B	4	1	11	0	0	11	1	20	20	12	26.9808	26.163	26.0189	49.2316	70.5446	1000.83
2016-01-08	10:47:00	3	C	2D	MB5 9	1	D	2	8	0	1	0	8	0	20	19	8	26.9808	25.4998	*	49.2316	69.1068	1000.83
2016-02-01	10:10:00	1	A	MB5 3	3B	0	B	3	0	1	0	0	1	0	20	20	1	*	26.8672	26.5415	*	59.1101	1013
2016-02-01	10:10:00	1	B	2D	MB5 4	1	D	2	7	1	1	0	7	1	20	19	8	*	26.5	26.0321	*	73.1675	1013
2016-02-01	10:10:00	1	C	MB5 5	2B	0	B	2	1	16	0	0	16	1	20	20	17	*	*	*	*	*	1013
2016-02-01	10:48:00	2	A	4B	MB5 6	1	B	4	16	1	0	2	16	1	20	20	17	*	26.8699	37.3486	*	74.296	1013
2016-02-01	10:48:00	2	B	MB5 7	2A	0	A	2	0	14	0	0	14	0	20	20	14	*	26.4097	25.9011	*	74.0022	1013
2016-02-01	10:48:00	2	C	MB5 8	4A	0	A	4	2	12	0	0	12	2	20	20	14	*	*	*	*	*	1013
2016-02-01	11:15:00	3	A	7A	MB5 9	1	A	7	14	1	1	0	14	1	20	19	15	*	26.6009	30.9592	*	68.9496	1013
2016-02-01	11:15:00	3	B	MB5 10	7B	0	B	7	0	12	1	2	12	0	20	19	12	*	26.3673	25.8459	*	71.9041	1013
2016-02-01	11:15:00	3	C	7D	MB5 11	1	D	7	6	1	1	1	6	1	20	19	7	*	*	*	*	*	1013
2016-02-01	11:43:00	4	A	MB5 12	3D	0	D	3	1	9	0	2	9	1	20	20	10	*	26.4992	29.362	*	69.386	1013
2016-02-01	11:43:00	4	B	4D	MB5 2	1	D	4	5	0	0	1	5	0	20	20	5	*	26.2992	26.126	*	71.841	1013
2016-02-01	11:43:00	4	C	3A	MB5 1	1	A	3	5	0	3	2	5	0	20	17	5	*	*	*	*	*	1013
2016-02-02	10:19:00	1	A	MB5 10	3A	0	A	3	6	11	0	0	11	6	20	20	17	26.2669	26.2011	31.0821	56.5484	72.4419	1010.54
2016-02-02	10:19:00	1	B	7A	MB5 11	1	A	7	17	1	0	0	17	1	20	20	18	26.2669	26.1561	27.8353	56.5484	72.9953	1010.54
2016-02-02	10:19:00	1	C	MB5 12	2A	0	A	2	2	16	0	0	16	2	20	20	18	26.2669	25.8	*	56.5484	74.0693	1010.54
2016-02-09	09:18:00	1	A		9b	0	B	9	1	10	0	5	10	1	20	20	11	26.3448	26.6702	30.4158	49.7357	67.1032	989.161
2016-02-09	09:18:00	1	B	9d		1	D	9	13	0	1	1	13	0	20	19	13	26.3448	26.6677	26.735	49.7357	67.948	989.161
2016-02-09	09:18:00	1	C		10a	0	A	10	0	15	0	1	15	0	20	20	15	26.3448	25.7652	*	49.7357	70.9111	989.161
2016-02-09	09:42:00	2	A		1a	0	A	1	0	15	0	0	15	0	20	20	15	26.2763	26.505	29.6467	50.0178	62.9056	988.591
2016-02-09	09:42:00	2	B	8a		1	A	8	14	1	0	1	14	1	20	20	15	26.2763	26.5711	26.029	50.0178	63.3228	988.591
2016-02-09	09:42:00	2	C	9a		1	A	9	15	1	0	0	15	1	20	20	16	26.2763	25.746	*	50.0178	66.9211	988.591
2016-02-09	10:05:00	3	A	10b		1	B	10	9	0	0	1	9	0	20	20	9	26.6441	26.513	29.6929	49.2407	61.7433	988.031
2016-02-09	10:05:00	3	B		8b	0	B	8	0	13	0	0	13	0	20	20	13	26.6441	26.5252	25.99	49.2407	64.0286	988.031
2016-02-09	10:05:00	3	C		10d	0	D	10	0	9	1	0	9	0	20	19	9	26.6441	25.8162	*	49.2407	66.9646	988.031
2016-02-09	10:29:00	4	A	8d		1	D	8	11	2	0	1	11	2	20	20	13	26.3444	26.5006	29.5134	49.464	62.8402	987.475
2016-02-09	10:29:00	4	B		1d	0	D	1	1	0	0	1	0	1	20	20	1	26.3444	26.5294	25.834	49.464	63.99	987.475
2016-02-09	10:29:00	4	C	1b		1	B	1	15	2	0	0	15	2	20	20	17	26.3444	25.8836	*	49.464	65.3062	987.475
2016-02-18	10:25:00	1	A		2a	0	A	2	3	18	0	0	18	3	20	20	21	28.3958	28.2208	30.654	38.5786	60.8428	1012.25
2016-02-18	10:25:00	1	B	4a		1	A	4	14	1	0	0	14	1	20	20	15	28.3958	27.9	27.2934	38.5786	60.4372	1012.25
2016-02-18	10:25:00	1	C		7a	0	A	7	2	13	1	0	13	2	20	19	15	28.3958	26.9226	*	38.5786	59.6868	1012.25
2016-02-18	10:49:00	2	A		4d	0	D	4	1	16	1	0	16	1	20	19	17	28.3327	28.2421	30.8052	39.0662	57.7023	1012.23
2016-02-18	10:49:00	2	B	2b		1	B	2	3	3	0	0	3	3	20	20	6	28.3327	27.896	27.52	39.0662	57.1637	1012.23
2016-02-18	10:49:00	2	C	3d		1	D	3	7	3	2	0	7	3	20	18	10	28.3327	27	*	39.0662	59.8973	1012.23
2016-02-18	11:13:00	3	A	2d		1	D	2	4	1	1	0	4	1	20	19	5	28.2657	28.2764	30.7182	39.5605	57.4249	1012.37
2016-02-18	11:13:00	3	B		3a	0	A	3	0	12	0	0	12	0	20	20	12	28.2657	27.8686	27.5745	39.5605	58.8338	1012.37
2016-02-18	11:13:00	3	C		3b	0	B	3	0	14	0	0	14	0	20	20	14	28.2657	27.1039	*	39.5605	59.2301	1012.37
2016-02-18	11:35:00	4	A	7b		1	B	7	12	0	2	0	12	0	20	18	12	28.256	28.2528	30.9131	40.0703	57.17	1012.37
2016-02-18	11:35:00	4	B		7d	0	D	7	0	9	2	0	9	0	20	18	9	28.256	27.9191	27.1383	40.0703	54.9679	1012.37
2016-02-18	11:35:00	4	C	4b		1	B	4	0	1	4	0	0	1	20	16	1	28.256	27.2037	*	40.0703	59.986	1012.37
2016-02-19	10:24:00	1	A	8b		1	B	8	15	0	0	0	15	0	20	20	15	28.4886	29.0829	36.1018	43.727	63.0444	1018.09
2016-02-19	10:24:00	1	B	1b		1	B	1	13	1	1	0	13	1	20	19	14	28.4886	28.5	31.7169	43.727	68.6582	1018.09
2016-02-19	10:24:00	1	C		8d	0	D	8	3	13	0	0	13	3	20	20	16	28.4886	27.5887	*	43.727	71.3714	1018.09
2016-02-19	10:50:00	2	A		1d	0	D	1	0	19	1	0	19	0	20	19	19	26.4848	28.3577	31.0869	48.8118	58.4862	1018.18
2016-02-19	10:50:00	2	B	9a		1	A	9	14	1	0	0	14	1	20	20	15	26.4848	28.2584	27.1788	48.8118	59.3742	1018.18
2016-02-19	10:50:00	2	C	9b		1	B	9	3	3	0	0	3	3	20	20	6	26.4848	27.163	*	48.8118	66.4613	1018.18
2016-02-19	11:13:00	3	A		9d	0	D	9	3	10	1	0	10	3	20	19	13	26.1954	27.7643	29.8604	50.12	58.6181	1018.37
2016-02-19	11:13:00	3	B		10a	0	A	10	1	8	0	0	8	1	20	20	9	26.1954	27.8494	26.3131	50.12	58.8857	1018.37
2016-02-19	11:13:00	3	C		10b	0	B	10	0	7	2	0	7	0	20	18	7	26.1954	26.8799	*	50.12	61.5734	1018.37
2016-02-19	11:38:00	4	A	8a		1	A	8	7	0	0	0	7	0	20	20	7	26.1108	27.3561	29.4842	52.3264	59.7119	1018.4
2016-02-19	11:38:00	4	B		10d	0	D	10	0	8	0	0	8	0	20	20	8	26.1108	27.4973	25.93	52.3264	59.0544	1018.4
2016-02-19	11:38:00	4	C	1a		1	A	1	8	4	2	0	8	4	20	18	12	26.1108	26.7837	*	52.3264	61.1723	1018.4
2016-03-03	10:08:00	1	A	1a		1	A	1	12	2	0	1	12	2	20	20	14	26.5176	26.3352	28.7804	46.3436	63.6912	998.344
2016-03-03	10:08:00	1	B	1d		1	D	1	12	3	0	0	12	3	20	20	15	26.5176	26.1251	26.0142	46.3436	65.1388	998.344
2016-03-03	10:08:00	1	C		1b	0	B	1	1	9	0	0	9	1	20	20	10	26.5176	25.7018	*	46.3436	63.8041	998.344
2016-03-03	10:32:00	2	A		8d	0	D	8	2	17	0	0	17	2	20	20	19	26.5399	26.3424	28.8566	47.2962	63.2897	998.662
2016-03-03	10:32:00	2	B	8b		1	B	8	13	0	0	0	13	0	20	20	13	26.5399	26.1779	25.932	47.2962	60.9501	998.662
2016-03-03	10:32:00	2	C	10a		1	A	10	13	3	0	0	13	3	20	20	16	26.5399	25.7229	*	47.2962	63.2201	998.662
2016-03-03	10:55:00	3	A	9b		1	B	9	7	0	0	1	7	0	20	20	7	26.5893	26.3071	28.8903	46.8839	63.8763	998.876
2016-03-03	10:55:00	3	B		8a	0	A	8	2	2	0	1	2	2	20	20	4	26.5893	26.2007	26.0466	46.8839	62.5743	998.876
2016-03-03	10:55:00	3	C		9a	0	A	9	0	17	0	0	17	0	20	20	17	26.5893	25.8021	*	46.8839	62.6517	998.876
2016-03-03	11:19:00	4	A		10b	0	B	10	1	6	1	0	6	1	20	19	7	26.6358	26.3185	28.9274	46.2572	64.2364	999.177
2016-03-03	11:19:00	4	B		9d	0	D	9	0	2	2	0	2	0	20	18	2	26.6358	26.2733	25.9574	46.2572	62.9888	999.177
2016-03-03	11:19:00	4	C	10d		1	D	10	2	2	2	0	2	2	20	18	4	26.6358	25.927	*	46.2572	65.6884	999.177
2016-03-08	08:59:00	1	A	4d		1	D	4	14	3	0	0	14	3	20	20	17	26.3513	26.6207	32.4206	44.0381	63.9751	1012.4
2016-03-08	08:59:00	1	B	7d		1	D	7	9	1	0	1	9	1	20	20	10	26.3513	26.5	28.2922	44.0381	62.9326	1012.4
2016-03-08	08:59:00	1	C		4b	0	B	4	0	15	2	0	15	0	20	18	15	26.3513	26.1944	*	44.0381	63.206	1012.4
2016-03-08	09:24:00	2	A		7b	0	B	7	1	13	0	2	13	1	20	20	14	26.4423	26.6004	30.1442	44.3553	60.5907	1012.44
2016-03-08	09:24:00	2	B	3a		1	A	3	4	1	0	0	4	1	20	20	5	26.4423	26.4309	26.2306	44.3553	60.0896	1012.44
2016-03-08	09:24:00	2	C	7a		1	A	7	13	4	0	0	13	4	20	20	17	26.4423	26.1512	*	44.3553	60.9152	1012.44
2016-03-08	09:47:00	3	A	2a		1	A	2	15	1	0	0	15	1	20	20	16	26.7075	26.6031	29.5204	43.8539	60.2447	1012.51
2016-03-08	09:47:00	3	B		2b	0	B	2	0	14	2	0	14	0	20	18	14	26.7075	26.4224	25.8518	43.8539	62.2622	1012.51
2016-03-08	09:47:00	3	C		3d	0	D	3	1	12	0	0	12	1	20	20	13	26.7075	26.2003	*	43.8539	61.0594	1012.51
2016-03-08	10:09:00	4	A		2d	0	D	2	1	17	0	0	17	1	20	20	18	26.807	26.6474	29.391	43.6174	59.0618	1012.71
2016-03-08	10:09:00	4	B		4a	0	A	4	0	13	0	2	13	0	20	20	13	26.807	26.4171	25.7168	43.6174	62.7385	1012.71
2016-03-08	10:09:00	4	C	3b		1	B	3	3	0	1	0	3	0	20	19	3	26.807	26.2827	*	43.6174	59.6052	1012.71

## Sheet: olfactometer sums
Sample	participant	Sampling_timepoint	total_sock	total_Mb5	Mosq_sum	p-value (binomial test)	mosq_flight	choice	response
1_After	1	A	71	7	78	1.933e-14	107	0.910256	0.663551
1_Before	1	B	78	4	82	2.2e-16	107	0.95122	0.728972
1_During	1	D	67	5	72	6.388e-15	109	0.930556	0.614679
10_After	10	A	78	4	82	2.2e-16	107	0.95122	0.728972
10_Before	10	B	39	6	45	5.418e-07	110	0.866667	0.354545
10_During	10	D	33	2	35	3.673e-08	107	0.942857	0.308411
2_After	2	A	78	6	84	2.2e-16	106	0.928571	0.735849
2_Before	2	B	45	8	53	2.368e-07	109	0.849057	0.412844
2_During	2	D	41	6	47	1.772e-07	88	0.87234	0.465909
3_After	3	A	37	10	47	9.849e-05	107	0.787234	0.345794
3_Before	3	B	37	3	40	1.947e-08	105	0.925	0.352381
3_During	3	D	46	9	55	4.336e-07	108	0.836364	0.425926
4_After	4	A	74	3	77	2.2e-16	108	0.961039	0.685185
4_Before	4	B	60	3	63	9.048e-15	110	0.952381	0.545455
4_During	4	D	73	4	77	2.2e-16	104	0.948052	0.701923
7_After	7	A	76	11	87	4.211e-13	105	0.873563	0.72381
7_Before	7	B	66	1	67	2.2e-16	108	0.985075	0.611111
7_During	7	D	60	2	62	8.474e-16	104	0.967742	0.576923
8_After	8	A	61	3	64	4.743e-15	109	0.953125	0.559633
8_Before	8	B	68	0	68	2.2e-16	109	1	0.623853
8_During	8	D	70	8	78	1.745e-13	108	0.897436	0.648148
9_After	9	A	86	2	88	2.2e-16	103	0.977273	0.834951
9_Before	9	B	57	4	61	4.855e-13	109	0.934426	0.522936
9_During	9	D	49	3	52	1.043e-11	108	0.942308	0.453704

## Sheet: screenhouse
Date	Participant	Treatment	Position	Screenhouse	An. gambiae	Total_gambiae
2015-09-24	8	After	1	1	6	57
2015-09-24	8	Before	2	1	28	57
2015-09-24	8	control	3	1	22	57
2015-09-24	8	During	4	1	1	57
2015-09-25	10	control	1	1	1	45
2015-09-25	10	During	2	1	31	45
2015-09-25	10	After	3	1	8	45
2015-09-25	10	Before	4	1	5	45
2015-09-28	9	control	1	1	8	101
2015-09-28	9	During	2	1	39	101
2015-09-28	9	After	3	1	28	101
2015-09-28	9	Before	4	1	26	101
2015-09-29	1	Before	1	1	8	72
2015-09-29	1	During	2	1	38	72
2015-09-29	1	After	3	1	4	72
2015-09-29	1	control	4	1	22	72
2015-10-14	8	control	1	1	30	76
2015-10-14	8	During	2	1	15	76
2015-10-14	8	Before	3	1	10	76
2015-10-14	8	After	4	1	21	76
2015-10-15	10	Before	1	1	26	65
2015-10-15	10	After	2	1	23	65
2015-10-15	10	control	3	1	4	65
2015-10-15	10	During	4	1	12	65
2015-10-22	9	Before	1	1	40	101
2015-10-22	9	control	2	1	9	101
2015-10-22	9	During	3	1	4	101
2015-10-22	9	After	4	1	48	101
2015-10-26	1	After	1	1	25	89
2015-10-26	1	control	2	1	11	89
2015-10-26	1	Before	3	1	10	89
2015-10-26	1	During	4	1	43	89
2015-10-26	8	During	1	2	41	127
2015-10-26	8	After	2	2	18	127
2015-10-26	8	Before	3	2	59	127
2015-10-26	8	control	4	2	9	127
2015-10-27	9	During	1	2	16	126
2015-10-27	9	control	2	2	4	126
2015-10-27	9	After	3	2	57	126
2015-10-27	9	Before	4	2	49	126
2015-10-27	10	After	1	1	62	123
2015-10-27	10	Before	2	1	19	123
2015-10-27	10	During	3	1	12	123
2015-10-27	10	control	4	1	30	123
2015-10-28	1	control	1	2	1	102
2015-10-28	1	Before	2	2	47	102
2015-10-28	1	During	3	2	47	102
2015-10-28	1	After	4	2	7	102
2015-10-28	8	After	1	1	26	82
2015-10-28	8	During	2	1	3	82
2015-10-28	8	control	3	1	17	82
2015-10-28	8	Before	4	1	36	82
2015-11-02	1	control	1	2	9	149
2015-11-02	1	After	2	2	35	149
2015-11-02	1	During	3	2	65	149
2015-11-02	1	Before	4	2	40	149
2015-11-02	8	After	1	1	52	114
2015-11-02	8	Before	2	1	44	114
2015-11-02	8	During	3	1	10	114
2015-11-02	8	control	4	1	8	114
2015-11-09	9	After	1	1	53	122
2015-11-09	9	Before	2	1	34	122
2015-11-09	9	During	3	1	10	122
2015-11-09	9	control	4	1	25	122
2015-11-09	10	control	1	2	2	87
2015-11-09	10	After	2	2	30	87
2015-11-09	10	During	3	2	38	87
2015-11-09	10	Before	4	2	17	87
2015-11-10	9	During	1	2	33	126
2015-11-10	9	Before	2	2	35	126
2015-11-10	9	control	3	2	15	126
2015-11-10	9	After	4	2	43	126
2015-11-10	10	During	1	1	37	115
2015-11-10	10	control	2	1	15	115
2015-11-10	10	Before	3	1	21	115
2015-11-10	10	After	4	1	42	115
2015-11-11	1	During	1	2	55	86
2015-11-11	1	Before	2	2	7	86
2015-11-11	1	After	3	2	14	86
2015-11-11	1	control	4	2	10	86
2015-11-11	8	Before	1	1	32	117
2015-11-11	8	control	2	1	18	117
2015-11-11	8	After	3	1	17	117
2015-11-11	8	During	4	1	50	117
2015-11-12	9	control	1	1	29	103
2015-11-12	9	After	2	1	27	103
2015-11-12	9	Before	3	1	10	103
2015-11-12	9	During	4	1	37	103
2015-11-12	10	After	1	2	10	82
2015-11-12	10	Before	2	2	18	82
2015-11-12	10	control	3	2	14	82
2015-11-12	10	During	4	2	40	82
2015-11-13	1	Before	1	1	28	99
2015-11-13	1	During	2	1	12	99
2015-11-13	1	control	3	1	5	99
2015-11-13	1	After	4	1	54	99

## Sheet: fitness
Mosquito	treatment	series	start_date	eggs	day_ovip	day_death	within_14	number_eggs	winglength
R1.1	AL	1	2016-12-04	1	3	8	1	41	5476.08
R1.10	AL	1	2016-12-04	1	3	11	1	53	4676
R1.11	AL	1	2016-12-04	1	4	14	1	67	5013.99
R1.12	AL	1	2016-12-04	1	4	9	1	68	5337.2
R1.13	AL	1	2016-12-04	0	*	14	0	*	4684.14
R1.14	AL	1	2016-12-04	1	4	9	1	32	*
R1.15	AL	1	2016-12-04	0	*	10	1	*	5259.13
R1.2	AL	1	2016-12-04	1	5	9	1	41	5213.86
R1.3	AL	1	2016-12-04	0	*	6	1	*	5002.15
R1.4	AL	1	2016-12-04	1	3	10	1	48	5313.39
R1.5	AL	1	2016-12-04	0	*	6	1	*	5329.37
R1.6	AL	1	2016-12-04	1	4	13	1	33	5133.75
R1.7	AL	1	2016-12-04	0	*	8	1	*	4937.74
R1.8	AL	1	2016-12-04	1	4	12	1	63	6033.59
R1.9	AL	1	2016-12-04	0	*	14	1	*	6064.92
R2.1	AL	2	2016-12-08	1	4	14	0	8	5155.6
R2.10	AL	2	2016-12-08	1	6	14	1	79	5165.81
R2.11	AL	2	2016-12-08	0	*	12	1	*	5081.85
R2.12	AL	2	2016-12-08	1	4	7	1	37	5184.92
R2.13	AL	2	2016-12-08	1	4	8	1	30	4731.19
R2.14	AL	2	2016-12-08	0	*	*	0	*	5072.97
R2.15	AL	2	2016-12-08	0	*	8	1	*	5307.58
R2.16	AL	2	2016-12-08	0	*	12	1	*	5449.35
R2.17	AL	2	2016-12-08	0	*	14	1	*	4982.57
R2.18	AL	2	2016-12-08	1	4	14	1	67	4697.04
R2.19	AL	2	2016-12-08	1	4	14	1	37	5041.83
R2.2	AL	2	2016-12-08	1	4	13	1	33	4879.02
R2.20	AL	2	2016-12-08	0	*	11	1	*	4921.28
R2.21	AL	2	2016-12-08	0	*	14	0	*	5642.3
R2.22	AL	2	2016-12-08	0	*	14	0	*	5171.09
R2.23	AL	2	2016-12-08	0	*	14	0	*	5591.34
R2.24	AL	2	2016-12-08	0	*	6	1	*	5316.15
R2.25	AL	2	2016-12-08	1	4	14	1	37	4982.45
R2.26	AL	2	2016-12-08	0	*	7	1	*	4929.53
R2.27	AL	2	2016-12-08	0	*	14	0	*	5149.47
R2.28	AL	2	2016-12-08	0	*	12	1	*	5231.13
R2.29	AL	2	2016-12-08	1	5	14	1	73	5472.77
R2.3	AL	2	2016-12-08	0	*	6	1	*	5390.08
R2.30	AL	2	2016-12-08	1	4	12	1	28	5315.35
R2.31	AL	2	2016-12-08	1	4	14	1	22	5123.32
R2.32	AL	2	2016-12-08	0	*	*	0	*	5060.31
R2.33	AL	2	2016-12-08	1	6	12	1	15	5428.49
R2.34	AL	2	2016-12-08	1	4	11	1	32	5035.35
R2.35	AL	2	2016-12-08	0	*	8	1	*	5006.92
R2.4	AL	2	2016-12-08	1	4	8	1	22	5741.44
R2.5	AL	2	2016-12-08	0	*	5	1	*	4896.78
R2.6	AL	2	2016-12-08	0	*	7	1	*	4880.29
R2.7	AL	2	2016-12-08	1	4	14	1	47	5205.28
R2.8	AL	2	2016-12-08	0	*	12	1	*	5226.89
R2.9	AL	2	2016-12-08	1	8	14	1	54	5335.97
R3.1	AL	3	2016-12-11	1	4	14	0	42	4937.73
R3.10	AL	3	2016-12-11	0	*	14	0	*	4683.3
R3.11	AL	3	2016-12-11	1	4	14	1	70	5256.44
R3.12	AL	3	2016-12-11	1	4	9	1	45	5049.85
R3.13	AL	3	2016-12-11	1	5	10	1	8	5553.94
R3.14	AL	3	2016-12-11	0	*	3	1	*	5256.05
R3.15	AL	3	2016-12-11	1	3	12	1	57	5006.84
R3.16	AL	3	2016-12-11	1	4	7	1	6	4778.36
R3.17	AL	3	2016-12-11	0	*	3	1	*	5246.81
R3.18	AL	3	2016-12-11	0	*	4	1	*	5253.85
R3.19	AL	3	2016-12-11	1	3	12	1	47	4959.53
R3.2	AL	3	2016-12-11	1	5	14	1	11	5054.14
R3.20	AL	3	2016-12-11	1	4	11	1	24	4954.81
R3.21	AL	3	2016-12-11	1	5	9	1	6	5056.64
R3.22	AL	3	2016-12-11	1	4	12	1	64	5234.73
R3.23	AL	3	2016-12-11	0	*	11	1	*	5210.94
R3.24	AL	3	2016-12-11	1	4	6	1	36	4790.35
R3.25	AL	3	2016-12-11	1	4	11	1	*	5009.2
R3.26	AL	3	2016-12-11	1	5	14	0	45	5162.65
R3.27	AL	3	2016-12-11	1	4	6	1	9	4826.28
R3.28	AL	3	2016-12-11	1	5	14	0	18	5413.69
R3.29	AL	3	2016-12-11	0	*		0	*	4914.89
R3.3	AL	3	2016-12-11	1	4	11	1	80	5227.14
R3.30	AL	3	2016-12-11	0	*	14	0	*	5368.82
R3.31	AL	3	2016-12-11	1	4	10	1	59	5073.58
R3.32	AL	3	2016-12-11	0	*	*	0	*	5328.99
R3.4	AL	3	2016-12-11	1	4	9	1	*	5176.54
R3.5	AL	3	2016-12-11	0	*	14	0	*	5418.73
R3.6	AL	3	2016-12-11	1	5	13	1	47	4969.56
R3.7	AL	3	2016-12-11	1	5	9	1	11	5127.05
R3.8	AL	3	2016-12-11	1	5	*	0	57	5316.17
R3.9	AL	3	2016-12-11	1	4	14	0	45	5143.59
C2.1	control	1	2016-12-04	1	5	10	1	47	4748.4
C2.10	control	1	2016-12-04	1	3	8	1	62	6196.7
C2.11	control	1	2016-12-04	1	4	14	1	*	5070.55
C2.12	control	1	2016-12-04	1	8	14	1	9	5350.13
C2.13	control	1	2016-12-04	1	5	12	1	87	5518.36
C2.14	control	1	2016-12-04	0	*	14	1	*	5318.81
C2.15	control	1	2016-12-04	1	4	14	1	67	5445.21
C2.16	control	1	2016-12-04	0	*	3	1	*	5323.3
C2.17	control	1	2016-12-04	1	4	12	1	55	4788.53
C2.18	control	1	2016-12-04	1	4	*	0	66	4867.28
C2.19	control	1	2016-12-04	1	7	14	1	34	5046.99
C2.2	control	1	2016-12-04	1	8	*	0	34	4959.15
C2.20	control	1	2016-12-04	1	4	14	1	104	5500.83
C2.21	control	1	2016-12-04	1	4	14	0	43	4920.81
C2.22	control	1	2016-12-04	1	7	14	1	44	5248.55
C2.3	control	1	2016-12-04	1	4	14	1	52	5436.59
C2.4	control	1	2016-12-04	0	*	3	1	*	5165.71
C2.5	control	1	2016-12-04	1	5	5	1	38	6240.46
C2.6	control	1	2016-12-04	1	7	8	1	16	5187.89
C2.7	control	1	2016-12-04	1	4	10	1	85	4934.6
C2.8	control	1	2016-12-04	1	4	14	1	39	5291.88
C2.9	control	1	2016-12-04	1	5	10	1	65	5300.59
C3.1	control	2	2016-12-08	0	*	*	0	*	5181.34
C3.10	control	2	2016-12-08	0	*	5	1	*	5220.26
C3.11	control	2	2016-12-08	1	*	10	1	61	5057.03
C3.12	control	2	2016-12-08	1	4	14	1	11	5435.65
C3.13	control	2	2016-12-08	0	*	7	1	*	*
C3.14	control	2	2016-12-08	0	*	6	1	*	5503.28
C3.15	control	2	2016-12-08	0	*	14	1	*	5218.14
C3.16	control	2	2016-12-08	0	*	8	1	*	5339.98
C3.17	control	2	2016-12-08	0	*	14	1	*	4930.09
C3.18	control	2	2016-12-08	1	5	14	1	66	4893.19
C3.2	control	2	2016-12-08	0	*	11	1	*	5355.36
C3.3	control	2	2016-12-08	1	5	14	1	22	5690.47
C3.4	control	2	2016-12-08	0	*	*	0	*	5524.49
C3.5	control	2	2016-12-08	1	4	9	1	40	5546.91
C3.6	control	2	2016-12-08	0	*	11	1	*	5207.98
C3.7	control	2	2016-12-08	0	*	10	1	*	4999.24
C3.8	control	2	2016-12-08	1	6	6	1	21	5152.81
C3.9	control	2	2016-12-08	0	*	11	1	*	5791.9
C4.1	control	3	2016-12-11	1	4	13	1	41	5338.55
C4.10	control	3	2016-12-11	1	5	11	1	16	5516.13
C4.11	control	3	2016-12-11	1	4	5	1	35	5522.71
C4.12	control	3	2016-12-11	1	4	13	1	33	5042.81
C4.13	control	3	2016-12-11	0	*	14	0	*	5357.54
C4.14	control	3	2016-12-11	1	5	7	1	46	4971.45
C4.15	control	3	2016-12-11	1	4	*	0	29	5045.7
C4.16	control	3	2016-12-11	0	*	4	1	*	5723.44
C4.17	control	3	2016-12-11	1	5	6	1	21	4696.47
C4.18	control	3	2016-12-11	0	*	7	1	*	4774.83
C4.19	control	3	2016-12-11	1	3	8	1	90	5112.92
C4.2	control	3	2016-12-11	1	4	14	0	27	4809.86
C4.20	control	3	2016-12-11	0	*	10	1	*	5157.4
C4.21	control	3	2016-12-11	1	4	10	1	63	5029.9
C4.22	control	3	2016-12-11	1	4	14	1	17	4774.68
C4.23	control	3	2016-12-11	1	4	13	1	12	5684.09
C4.24	control	3	2016-12-11	0	*	14	0	*	5092.16
C4.25	control	3	2016-12-11	0	*	2	1	*	4869.34
C4.26	control	3	2016-12-11	1	4	11	1	24	5284.84
C4.27	control	3	2016-12-11	1	4	12	1	44	4852
C4.28	control	3	2016-12-11	0	*	5	1	*	5035.76
C4.29	control	3	2016-12-11	1	7	13	1	11	5426.27
C4.3	control	3	2016-12-11	1	4	14	1	76	5428.83
C4.30	control	3	2016-12-11	0	*	13	1	*	5555.64
C4.31	control	3	2016-12-11	1	4	10	1	77	5476.35
C4.32	control	3	2016-12-11	1	5	9	1	45	4564.43
C4.4	control	3	2016-12-11	1	5	12	1	4	5399.93
C4.5	control	3	2016-12-11	1	4	11	1	31	4729.15
C4.6	control	3	2016-12-11	1	4	9	1	40	5767.78
C4.7	control	3	2016-12-11	0	*	13	1	*	5021.95
C4.8	control	3	2016-12-11	0	*	5	1	*	5091.11
C4.9	control	3	2016-12-11	1	3	5	1	112	5838.78

## Sheet: explanation of columns
Any missing data are indicated with *
Olfactometer raw data
Date	date of olfactometer test
Time	start time of olfactometer test
Round	round during the day of olfactometer test
Tunnel	tunnel of the olfactometer (A=top, B=middle, C=lowest tunnel)
Left	Sample in left trap (where Mb5 is control synthetic odour, with Mb5 nylon strips numbered 1 to 12, and participant samples indicated with participant ID [1-4, 7-10] and sampling timepoint relative to AL-administration [B=before, D=during, A=after])
Right	Sample in right trap (where Mb5 is control synthetic odour, with Mb5 nylon strips numbered 1 to 12, and participant samples indicated with participant ID [1-4, 7-10] and sampling timepoint relative to AL-administration [B=before, D=during, A=after])
PositionLR	Position of the participant's odour sample (1=in left trap, 0=in right trap)
Sampling_timepoint	sampling timepoint relative to AL-administration (B=before, D=during, A=after)
Participant	Participant ID (1-4, 7-10)
MosqLeft	Number of mosquitoes trapped in left trap
MosqRight	Number of mosquitoes trapped in right trap
Release_alive	Number of mosquitoes left in the release device that were still alive
Release_dead	Number of dead mosquitoes left in the release device
Mosq_SOCK	Number of mosquitoes trapped on the participant's sock
Mosq_MB5	Number of mosquitoes trapped on the Mb5 synthetic control odour
Mosq_released	Number of mosquitoes placed in the release device
Mosq_flight	Number of mosquitoes that left the release device (i.e. Mosq_released - Release_alive - Release_dead)
Mosq_trapped	Number of mosquitoes trapped (i.e. Mosq_SOCK + Mosq_MB5)
TRoom	Temperature recorded in the room
TTunnel	Temperature recorded in the tunnel
TTsplit	Temperature recorded before air entered the trapping devices
RHRoom	Relative humidity recorded in the room
RHTunnel	Relative humidity recorded in the tunnel
mbar	air pressure in the room
olfactometer sums
Sample	Sample ID (participant ID+Sampling_timepoint)
participant	Participant ID (1-4, 7-10)
Sampling_timepoint	Sampling timepoint relative to AL-administration (B=before, D=during, A=after)
total_sock	Number of mosquitoes trapped on sock sample over five replicate olfactometer tests
total_Mb5	Number of mosquitoes trapped on Mb5 control odour over five replicate olfactometer tests
Mosq_sum	Total number of mosquitoes trapped (total_sock + total_Mb5)
p-value (binomial test)	P-value of binomial test with total_sock as response variable and Mosq_sum as binomial total and comparing to 0.5
mosq_flight	Total number of mosquitoes that flew in the five olfactometer replicates (out of 110)
choice	total_sock/mosq_flight
response	Mosq_sum/mosq_flight
Screenhouse
Date	Date of the experiment
Participant	Participant ID (1,8,9,10)
Treatment	Sampling timepoint relative to AL-administration (B=before, D=during, A=after) or control (C=clean sock)
Position	Position in the screenhouse (1,2,3,4 for each corner)
Screenhouse	Screenhouse (1 or 2)
An. gambiae	Number of mosquitoes trapped in the respective MMX-trap
Total_gambiae	Total number of mosquitoes trapped in the respective experiment
Fitness
Mosquito	Mosquito ID (with R or C indicating AL-treatment and control respectively, followed by series [1-3], and replicate within series)
treatment	blood-treatment (AL or control)
series	group of approximately 40 mosquitoes that were fed simultaneously per treatment (1,2 or 3)
start_date	date the mosquitoes were fed blood
eggs	eggs were laid (1) or not (0)
day_ovip	day of oviposition after blood feeding
day_death	day of death after blood feeding (maximum of 14 days when experiment was terminated)
within_14	dead within 14 days (1) or not (0)
number_eggs	number of eggs counted in first egg batch
winglength	measure of winglength
